# Supplementary material for: Large volume syringe pump extruder for desktop 3D printers
Source: HardwareX. Author manuscript; Available in PMC 2018 Nov 27. (PMC6258044; doi:10.1016/j.ohx.2018.02.001)
Supplement: 1 [file NIHMS966544-supplement-1.xml]

<?xml version="1.0" encoding="UTF-8" standalone="no"?><data:data><datasets><author>feinberg@andrew.cmu.edu</author><type>0</type><dataset><value>1</value><reason>Data will be made available on request</reason><comments/></dataset></datasets></data:data>
