# Supplementary material for: Large volume syringe pump extruder for desktop 3D printers
Source: HardwareX. Author manuscript; Available in PMC 2018 Nov 27. (PMC6258044; doi:10.1016/j.ohx.2018.02.001)
Supplement: 2 [file NIHMS966544-supplement-2.zip]

Archive with 15 entries (14 files):
- CAD files/
- CAD files/18 gauge needle support.SLDPRT
- CAD files/18 gauge needle support_extended.SLDPRT
- CAD files/250um needle.SLDPRT
- CAD files/Big Gear.SLDPRT
- CAD files/Core.SLDPRT
- CAD files/Final LVE Assembly.SLDASM
- CAD files/Needle Adapter Collar.SLDPRT
- CAD files/Needle Adapter.SLDPRT
- CAD files/Nut Shuttle Plate.SLDPRT
- CAD files/Nut Shuttle.SLDPRT
- CAD files/Small Gear.SLDPRT
- CAD files/Syringe Collar.SLDPRT
- CAD files/Syringe Guide.SLDPRT
- CAD files/Syringe Plunger.SLDPRT
